# Supplementary material for: Synthesis Characterization and Physicochemical Properties of Rigid Alicyclic Polyimide Films Based on Bicyclo[2.2.2]oct-7-ene-2,3,5,6-tetracarboxylic Dianhydride
Source: Polymers (Basel). 2024 Nov 16;16(22):3188. doi: 10.3390/polym16223188 (PMC11598778; doi:10.3390/polym16223188)
Supplement: Supplementary file 1 [file polymers-16-03188-s001.zip]

Archive with 1 entries (1 files):
- polymers-3257250-supplementary.pdf
